# Supplementary material for: Dietary Polyphenols Support Akkermansia muciniphila Growth via Mediation of the Gastrointestinal Redox Environment
Source: Antioxidants (Basel). 2024 Feb 29;13(3):304. doi: 10.3390/antiox13030304 (PMC10967430; doi:10.3390/antiox13030304)
Supplement: Supplementary file 1 [file antioxidants-13-00304-s001.zip]

Archive with 3 entries (3 files):
- .DS_Store
- 2024 - Van Butien et al - Supplementary Figures.pdf
- Supplementary File S1- Metadata, Taxonomy and LefSe Analysis.xlsx
