# Supplementary material for: Dietary Polyphenols Support Akkermansia muciniphila Growth via Mediation of the Gastrointestinal Redox Environment
Source: Antioxidants (Basel). 2024 Feb 29;13(3):304. doi: 10.3390/antiox13030304 (PMC10967430; doi:10.3390/antiox13030304)
Supplement: Supplementary file 1 [file antioxidants-13-00304-s001.zip › Supplementary File S1- Metadata, Taxonomy and LefSe Analysis.xlsx]

## Sheet: TOC
Sheet	Description
metadata	all sample metadata
taxonomy_reAbund	taxonomy (classified with silva v138) and associated raw feature relative abundance
LEfSe	LEfSe discriminate analysis results

## Sheet: metadata
SampleID	SRR_File	BioProject	Class	Rep	Weight	OGT	ROS	Trt_rep	Sample Accession	Experiment Accession	Reads
SRR12396433	sample09	PRJNA655513	Lean	1	28.6	1059	106508	Lean_1	SAMN15740765	SRX8894826	30718
SRR12396466	sample05	PRJNA655513	Lean	2	30.8	778	137389	Lean_2	SAMN15740762	SRX8894793	36353
SRR12396499	sample04	PRJNA655513	Lean	3	27.4	882.5	145761	Lean_3	SAMN15740759	SRX8894760	26480
SRR12396507	sample16	PRJNA655513	Lean	4	23.8	1355	210832	Lean_4	SAMN15740778	SRX8894752	38363
SRR12396551	sample13	PRJNA655513	Lean	5	23.6	968.3	163969	Lean_5	SAMN15740771	SRX8894708	28806
SRR12396584	sample10	PRJNA655513	Lean	6	28.4	861	456581	Lean_6	SAMN15740768	SRX8894675	35321
SRR12396608	sample03	PRJNA655513	Lean	7	27.8	1008	245906	Lean_7	SAMN15740756	SRX8894651	34512
SRR12396425	sample20	PRJNA655513	Obese	1	40.7	1564	644272	Obese_1	SAMN15740853	SRX8894834	27539
SRR12396431	sample17	PRJNA655513	Obese	2	39	1137	319089	Obese_2	SAMN15740847	SRX8894828	28519
SRR12396592	sample31	PRJNA655513	Obese	3	28.8	1340	157546	Obese_3	SAMN15740868	SRX8894667	34018
SRR12396596	sample28	PRJNA655513	Obese	4	32.7	1776	164445	Obese_4	SAMN15740865	SRX8894663	31293
SRR12396599	sample27	PRJNA655513	Obese	5	36.8	1525	330313	Obese_5	SAMN15740862	SRX8894660	31485
SRR12396602	sample23	PRJNA655513	Obese	6	36	1197	559415	Obese_6	SAMN15740859	SRX8894657	30013
SRR12396605	sample21	PRJNA655513	Obese	7	37.1	1134	311899	Obese_7	SAMN15740856	SRX8894654	26222

## Sheet: taxonomy_relAbund
Taxonomy (Silva v138)	SRR12396425	SRR12396431	SRR12396433	SRR12396466	SRR12396499	SRR12396507	SRR12396551	SRR12396584	SRR12396592	SRR12396596	SRR12396599	SRR12396602	SRR12396605	SRR12396608
d__Bacteria;p__Firmicutes;c__Clostridia;o__Oscillospirales;f__Oscillospiraceae;g__Intestinimonas;__	253	241	41	150	26	45	64	101	142	124	81	202	48	60
d__Bacteria;p__Bacteroidota;c__Bacteroidia;o__Bacteroidales;f__Muribaculaceae;g__Muribaculaceae;__	2112	1608	4854	0	2856	4460	2753	5064	3118	3430	4893	1744	4772	3180
d__Bacteria;p__Firmicutes;c__Clostridia;o__Oscillospirales;f__Oscillospiraceae;g__uncultured;s__uncultured_bacterium	1641	401	21	258	71	31	176	37	1192	1310	2174	307	571	87
d__Bacteria;p__Desulfobacterota;c__Desulfovibrionia;o__Desulfovibrionales;f__Desulfovibrionaceae;__;__	0	0	0	0	0	0	0	0	4	0	0	0	0	0
d__Bacteria;p__Firmicutes;c__Clostridia;o__Clostridia_UCG-014;f__Clostridia_UCG-014;g__Clostridia_UCG-014;__	227	118	0	73	6	73	12	121	48	122	64	57	73	0
d__Bacteria;p__Bacteroidota;c__Bacteroidia;o__Bacteroidales;f__Rikenellaceae;g__Alistipes;s__uncultured_bacterium	201	77	214	1057	251	148	107	125	146	142	46	111	34	444
d__Bacteria;p__Firmicutes;c__Clostridia;o__Lachnospirales;f__Lachnospiraceae;g__Lachnospiraceae_NK4A136_group;s__uncultured_bacterium	0	77	0	209	0	18	114	4	228	446	39	461	886	5
d__Bacteria;p__Bacteroidota;c__Bacteroidia;o__Bacteroidales;f__Muribaculaceae;g__Muribaculaceae;s__uncultured_bacterium	268	3561	348	2874	4887	1458	2014	2885	2281	944	1855	5728	4028	3985
d__Bacteria;p__Firmicutes;c__Clostridia;o__Lachnospirales;f__Lachnospiraceae;g__uncultured;s__unidentified	119	0	191	69	0	0	596	168	0	6	12	0	27	0
d__Bacteria;p__Firmicutes;c__Bacilli;o__Lactobacillales;f__Streptococcaceae;g__Lactococcus;__	0	0	0	5	0	0	0	0	0	0	0	0	0	0
d__Bacteria;p__Firmicutes;c__Clostridia;o__Lachnospirales;f__Lachnospiraceae;__;__	4648	5014	186	983	187	1059	1851	251	2735	3642	3584	1799	3223	354
d__Bacteria;p__Firmicutes;c__Clostridia;o__Lachnospirales;f__Lachnospiraceae;g__Lachnospiraceae_UCG-004;__	91	37	10	39	18	0	14	12	114	11	11	21	29	10
d__Bacteria;p__Firmicutes;c__Clostridia;o__Lachnospirales;f__Lachnospiraceae;g__Blautia;s__Lachnospiraceae_bacterium	2072	2635	55	967	50	663	843	493	1329	2185	1996	3427	2529	209
d__Bacteria;p__Firmicutes;c__Clostridia;o__Oscillospirales;f__Oscillospiraceae;g__NK4A214_group;s__unidentified	0	7	10	40	0	74	58	36	43	25	32	26	10	14
d__Bacteria;p__Firmicutes;c__Clostridia;o__Oscillospirales;f__Oscillospiraceae;g__uncultured;__	717	91	0	7	26	42	207	0	522	458	913	231	353	0
d__Bacteria;p__Firmicutes;c__Clostridia;o__Oscillospirales;f__Ruminococcaceae;g__Negativibacillus;s__unidentified	0	129	11	0	0	0	9	0	0	0	45	0	81	0
d__Bacteria;p__Firmicutes;c__Clostridia;o__Lachnospirales;f__Lachnospiraceae;g__uncultured;__	371	141	35	148	20	23	79	42	35	123	209	125	79	39
d__Bacteria;p__Firmicutes;c__Clostridia;o__Peptostreptococcales-Tissierellales;f__Anaerovoracaceae;g__Family_XIII_AD3011_group;__	0	0	0	0	0	0	0	0	0	0	0	27	0	0
d__Bacteria;p__Verrucomicrobiota;c__Verrucomicrobiae;o__Verrucomicrobiales;f__Akkermansiaceae;g__Akkermansia;s__Akkermansia_muciniphila	998	4679	19774	6949	13060	4561	1673	4908	9249	877	1026	1657	1292	3401
d__Bacteria;p__Firmicutes;c__Clostridia;o__Oscillospirales;f__Oscillospiraceae;g__Oscillibacter;__	983	1390	40	179	47	78	163	141	534	1102	754	774	624	21
d__Bacteria;p__Firmicutes;c__Clostridia;o__Clostridia_vadinBB60_group;f__Clostridia_vadinBB60_group;g__Clostridia_vadinBB60_group;s__uncultured_bacterium	11	28	56	51	0	12	7	0	34	13	10	0	9	0
d__Bacteria;p__Firmicutes;c__Clostridia;o__Lachnospirales;f__Lachnospiraceae;g__Lachnoclostridium;__	279	214	351	156	105	236	257	113	104	199	141	147	144	47
d__Bacteria;p__Firmicutes;c__Clostridia;o__Oscillospirales;f__Ruminococcaceae;g__uncultured;__	0	0	0	30	0	0	0	0	5	0	8	7	0	0
d__Bacteria;p__Bacteroidota;c__Bacteroidia;o__Bacteroidales;f__Bacteroidaceae;g__Bacteroides;s__Bacteroides_plebeius	0	0	0	0	0	0	0	0	22	0	0	0	0	0
d__Bacteria;p__Firmicutes;c__Clostridia;o__Oscillospirales;f__Oscillospiraceae;g__Oscillibacter;s__uncultured_bacterium	90	37	0	0	13	32	0	0	89	124	240	86	41	14
d__Bacteria;p__Bacteroidota;c__Bacteroidia;o__Bacteroidales;f__Rikenellaceae;g__Alistipes;__	0	0	0	0	0	0	0	89	0	0	0	0	0	0
d__Bacteria;p__Firmicutes;__;__;__;__;__	0	0	0	2	0	0	0	2	16	0	0	0	0	0
d__Bacteria;p__Actinobacteriota;c__Coriobacteriia;o__Coriobacteriales;f__Eggerthellaceae;g__Enterorhabdus;s__Adlercreutzia_mucosicola	11	0	9	14	5	5	0	11	0	0	0	6	0	8
d__Bacteria;p__Bacteroidota;c__Bacteroidia;o__Bacteroidales;f__Tannerellaceae;g__Parabacteroides;__	0	0	0	0	0	0	0	0	5	0	0	0	0	0
d__Bacteria;p__Bacteroidota;c__Bacteroidia;o__Bacteroidales;f__Bacteroidaceae;g__Bacteroides;__	1973	347	1653	5118	1477	61	268	2710	351	810	698	1190	635	1829
d__Bacteria;p__Firmicutes;c__Clostridia;o__Oscillospirales;f__Ruminococcaceae;g__Incertae_Sedis;__	265	111	10	21	14	21	74	18	95	119	64	91	71	0
d__Bacteria;p__Firmicutes;c__Bacilli;o__RF39;f__RF39;g__RF39;s__unidentified	0	0	0	46	7	17	21	9	0	0	0	0	0	2
d__Bacteria;p__Firmicutes;c__Clostridia;o__Lachnospirales;f__Lachnospiraceae;g__uncultured;s__uncultured_bacterium	697	279	21	203	9	51	325	55	202	762	895	295	205	13
d__Bacteria;p__Proteobacteria;c__Gammaproteobacteria;o__Enterobacterales;f__Enterobacteriaceae;g__Escherichia-Shigella;__	0	0	0	0	0	0	0	0	14	0	0	0	0	0
d__Bacteria;p__Firmicutes;c__Clostridia;o__Oscillospirales;__;__;__	0	0	0	5	0	0	0	0	18	0	0	0	0	0
d__Bacteria;p__Firmicutes;c__Clostridia;o__Oscillospirales;f__Oscillospiraceae;g__Oscillibacter;s__Clostridiales_bacterium	0	0	0	0	0	0	0	0	0	0	6	0	12	0
d__Bacteria;p__Firmicutes;c__Negativicutes;o__Acidaminococcales;f__Acidaminococcaceae;g__Phascolarctobacterium;__	2	2	0	0	0	0	0	0	6	0	4	3	3	0
d__Bacteria;p__Firmicutes;c__Clostridia;o__Oscillospirales;f__UCG-010;g__UCG-010;__	0	7	0	0	0	0	0	0	0	10	0	0	18	0
d__Bacteria;p__Firmicutes;c__Clostridia;o__Oscillospirales;f__Oscillospiraceae;__;__	421	68	13	43	85	27	75	96	138	248	440	291	240	35
d__Bacteria;p__Firmicutes;c__Bacilli;o__RF39;f__RF39;g__RF39;__	12	0	0	35	0	0	9	43	2	0	0	24	0	0
d__Bacteria;p__Firmicutes;c__Clostridia;o__Clostridia_vadinBB60_group;f__Clostridia_vadinBB60_group;g__Clostridia_vadinBB60_group;__	0	0	28	141	290	16	0	37	0	12	0	0	0	7
d__Bacteria;p__Firmicutes;c__Bacilli;o__Erysipelotrichales;f__Erysipelatoclostridiaceae;g__Erysipelatoclostridium;s__[Clostridium]_cocleatum	0	121	0	0	0	0	0	0	0	0	0	0	0	0
d__Bacteria;p__Firmicutes;c__Clostridia;o__Oscillospirales;f__Ruminococcaceae;g__Harryflintia;s__uncultured_bacterium	17	6	0	0	0	0	0	0	0	14	103	40	0	0
d__Bacteria;p__Firmicutes;c__Bacilli;o__Erysipelotrichales;f__Erysipelotrichaceae;g__uncultured;s__unidentified	17	0	0	0	0	0	28	0	0	0	4	0	0	0
d__Bacteria;p__Firmicutes;c__Clostridia;o__Lachnospirales;f__Lachnospiraceae;g__Blautia;__	0	15	0	6	0	0	0	0	36	0	10	4	0	0
d__Bacteria;p__Firmicutes;c__Bacilli;o__RF39;f__RF39;g__RF39;s__gut_metagenome	0	0	0	44	2	0	51	0	0	8	0	0	0	0
d__Bacteria;p__Firmicutes;c__Clostridia;o__Peptostreptococcales-Tissierellales;f__Anaerovoracaceae;g__[Eubacterium]_brachy_group;s__uncultured_bacterium	3	12	8	6	0	3	10	0	0	8	9	4	5	2
d__Bacteria;p__Verrucomicrobiota;c__Verrucomicrobiae;o__Verrucomicrobiales;f__Akkermansiaceae;g__Akkermansia;	0	0	282	0	136	0	4	0	11	0	0	9	0	0
d__Bacteria;p__Firmicutes;c__Clostridia;o__Lachnospirales;f__Lachnospiraceae;g__Agathobacter;__	0	0	0	0	0	0	0	0	104	0	23	0	0	0
d__Bacteria;p__Desulfobacterota;c__Desulfovibrionia;o__Desulfovibrionales;f__Desulfovibrionaceae;g__uncultured;s__uncultured_bacterium	0	4	0	0	0	0	0	0	0	0	0	0	0	0
d__Bacteria;p__Firmicutes;c__Clostridia;o__Lachnospirales;f__Lachnospiraceae;g__Lachnospiraceae_NK4A136_group;__	579	219	78	350	93	204	152	142	521	807	1551	964	128	438
d__Bacteria;p__Firmicutes;c__Bacilli;o__Erysipelotrichales;f__Erysipelotrichaceae;g__Dubosiella;s__Dubosiella_newyorkensis	0	0	13	5977	1030	830	1955	5456	19	0	0	0	0	9238
d__Bacteria;p__Firmicutes;c__Clostridia;o__Oscillospirales;f__[Eubacterium]_coprostanoligenes_group;g__[Eubacterium]_coprostanoligenes_group;__	342	265	6	0	19	61	74	63	120	526	109	491	325	114
d__Bacteria;p__Firmicutes;c__Clostridia;o__Peptostreptococcales-Tissierellales;f__Peptostreptococcaceae;g__Romboutsia;__	0	0	0	121	88	429	524	230	235	1448	804	850	214	16
d__Bacteria;p__Firmicutes;c__Clostridia;o__Lachnospirales;f__Lachnospiraceae;g__[Eubacterium]_ventriosum_group;s__uncultured_Clostridiales	8	0	7	12	0	5	0	0	0	7	5	0	0	0
d__Bacteria;p__Firmicutes;c__Clostridia;o__Christensenellales;f__Christensenellaceae;g__Christensenellaceae_R-7_group;s__Blattella_germanica	71	50	9	24	7	0	31	15	94	129	71	172	42	0
d__Bacteria;p__Firmicutes;c__Clostridia;o__Lachnospirales;f__Lachnospiraceae;g__Acetatifactor;__	0	15	0	0	0	0	0	0	5	61	18	0	0	0
d__Bacteria;p__Firmicutes;c__Clostridia;o__Oscillospirales;f__Ruminococcaceae;g__Candidatus_Soleaferrea;__	0	0	0	2	0	0	0	0	0	3	0	0	0	0
d__Bacteria;p__Firmicutes;c__Clostridia;o__Lachnospirales;f__Lachnospiraceae;g__A2;__	719	62	138	72	54	125	313	54	281	147	136	52	187	154
d__Bacteria;__;__;__;__;__;__	0	5	0	0	0	0	10	0	11	0	61	14	9	0
d__Bacteria;p__Firmicutes;c__Clostridia;o__Oscillospirales;f__Ruminococcaceae;g__uncultured;s__uncultured_Clostridium	37	13	0	4	0	0	0	7	20	25	13	34	34	3
d__Bacteria;p__Firmicutes;c__Clostridia;o__Peptostreptococcales-Tissierellales;f__Anaerovoracaceae;g__Family_XIII_AD3011_group;s__uncultured_bacterium	14	0	0	0	0	0	0	0	0	0	0	0	0	0
d__Bacteria;p__Firmicutes;c__Clostridia;o__Lachnospirales;f__Lachnospiraceae;g__Acetatifactor;s__Acetatifactor_muris	17	0	0	0	0	0	0	0	0	23	24	0	7	0
d__Bacteria;p__Firmicutes;c__Bacilli;o__Staphylococcales;f__Gemellaceae;g__Gemella;__	6	0	4	7	0	0	0	7	0	2	0	0	0	0
d__Bacteria;p__Firmicutes;c__Bacilli;o__Lactobacillales;f__Lactobacillaceae;g__Lactobacillus;__	283	1363	394	256	0	1357	196	349	4945	4986	2042	2809	767	2534
d__Bacteria;p__Firmicutes;c__Clostridia;o__Lachnospirales;f__Lachnospiraceae;g__Fusicatenibacter;s__uncultured_organism	0	12	0	0	0	0	0	0	21	0	0	0	0	0
d__Bacteria;p__Firmicutes;c__Clostridia;o__Lachnospirales;f__Lachnospiraceae;g__GCA-900066575;s__uncultured_bacterium	62	101	34	289	13	25	133	48	59	109	72	86	112	15
d__Bacteria;p__Firmicutes;c__Clostridia;o__Lachnospirales;f__Lachnospiraceae;g__Roseburia;s__uncultured_bacterium	17	18	8	15	10	0	50	10	294	882	224	29	0	23
d__Bacteria;p__Firmicutes;c__Clostridia;o__Lachnospirales;f__Lachnospiraceae;g__[Eubacterium]_xylanophilum_group;s__uncultured_bacterium	0	22	0	0	11	0	8	0	0	61	105	0	4	0
d__Bacteria;p__Firmicutes;c__Clostridia;o__Peptostreptococcales-Tissierellales;f__Anaerovoracaceae;__;__	0	0	0	0	0	0	0	0	0	0	0	3	0	0
d__Bacteria;p__Firmicutes;c__Clostridia;o__Oscillospirales;f__Ruminococcaceae;g__Subdoligranulum;__	8	0	0	0	0	0	0	0	29	0	7	0	0	0
d__Bacteria;p__Firmicutes;c__Clostridia;o__Lachnospirales;f__Lachnospiraceae;g__Acetatifactor;s__uncultured_bacterium	507	65	0	75	0	42	89	0	45	284	321	536	25	0
d__Bacteria;p__Bacteroidota;c__Bacteroidia;o__Bacteroidales;f__Rikenellaceae;g__Alistipes;s__uncultured_Alistipes	0	7	0	0	0	0	0	0	0	0	0	0	0	0
d__Bacteria;p__Firmicutes;c__Clostridia;__;__;__;__	0	0	0	0	0	14	0	0	21	0	10	0	0	0
d__Bacteria;p__Firmicutes;c__Clostridia;o__Oscillospirales;f__Ruminococcaceae;g__Ruminococcus;__	0	4	0	0	0	0	0	2	14	0	0	2	0	0
d__Bacteria;p__Firmicutes;c__Clostridia;o__Oscillospirales;f__Oscillospiraceae;g__Intestinimonas;s__uncultured_Clostridiales	0	0	0	0	0	3	0	0	0	0	0	0	0	0
d__Bacteria;p__Firmicutes;c__Clostridia;o__Oscillospirales;f__Ruminococcaceae;g__uncultured;s__uncultured_bacterium	673	1241	28	81	58	0	77	19	439	370	676	477	288	15
d__Bacteria;p__Firmicutes;c__Clostridia;o__Oscillospirales;f__Ruminococcaceae;g__Anaerotruncus;s__uncultured_bacterium	137	39	7	8	0	0	27	8	56	57	197	218	88	2
d__Bacteria;p__Firmicutes;c__Clostridia;o__Peptostreptococcales-Tissierellales;f__Peptostreptococcaceae;g__Paeniclostridium;__	0	0	0	0	0	0	0	0	4	0	0	0	0	0
d__Bacteria;p__Firmicutes;c__Clostridia;o__Peptococcales;f__Peptococcaceae;g__Peptococcus;s__uncultured_bacterium	0	16	0	26	0	12	51	8	253	72	93	0	28	9
d__Bacteria;p__Firmicutes;c__Clostridia;o__Lachnospirales;f__Lachnospiraceae;g__[Eubacterium]_fissicatena_group;s__uncultured_bacterium	0	0	0	0	0	0	0	0	0	0	0	0	0	59
d__Bacteria;p__Bacteroidota;c__Bacteroidia;o__Bacteroidales;f__Marinifilaceae;g__Odoribacter;__	0	0	0	0	0	0	0	0	2	3	0	2	0	0
d__Bacteria;p__Firmicutes;c__Clostridia;o__Peptococcales;f__Peptococcaceae;g__uncultured;s__uncultured_bacterium	74	110	14	36	19	62	58	39	7	61	83	60	84	25
d__Bacteria;p__Firmicutes;c__Clostridia;o__Oscillospirales;f__Ruminococcaceae;g__Ruminococcaceae;s__uncultured_bacterium	0	0	0	23	0	0	0	0	0	0	0	0	0	0
d__Bacteria;p__Firmicutes;c__Clostridia;o__Lachnospirales;f__Lachnospiraceae;g__Roseburia;__	205	31	29	0	0	26	0	0	0	9	0	0	0	0
d__Bacteria;p__Proteobacteria;c__Gammaproteobacteria;o__Burkholderiales;f__Sutterellaceae;g__Sutterella;__	0	0	0	0	0	0	0	0	6	5	0	2	0	0
d__Bacteria;p__Firmicutes;c__Bacilli;o__Erysipelotrichales;f__Erysipelotrichaceae;g__Erysipelotrichaceae;s__uncultured_bacterium	0	0	0	0	0	54	5	4	0	3	0	0	0	0
d__Bacteria;p__Firmicutes;c__Clostridia;o__Lachnospirales;f__Lachnospiraceae;g__Lachnospiraceae_UCG-008;s__uncultured_bacterium	0	0	0	0	0	3	0	0	0	0	0	0	0	0
d__Bacteria;p__Firmicutes;c__Clostridia;o__Oscillospirales;f__UCG-010;g__UCG-010;s__uncultured_organism	28	12	0	50	7	8	11	28	27	0	25	42	15	13
d__Bacteria;p__Actinobacteriota;c__Actinobacteria;o__Bifidobacteriales;f__Bifidobacteriaceae;g__Bifidobacterium;__	4	35	450	6554	764	16123	10212	8724	220	26	23	16	3	7496
d__Bacteria;p__Firmicutes;c__Clostridia;o__Oscillospirales;f__[Eubacterium]_coprostanoligenes_group;g__[Eubacterium]_coprostanoligenes_group;s__unidentified	0	3	0	0	0	0	0	0	4	0	0	0	0	0
d__Bacteria;p__Firmicutes;c__Bacilli;o__Erysipelotrichales;f__Erysipelotrichaceae;g__Turicibacter;__	0	0	284	47	5	2877	396	762	15	0	26	0	0	0
d__Bacteria;p__Firmicutes;c__Clostridia;o__Oscillospirales;f__Ruminococcaceae;g__uncultured;s__metagenome	0	12	0	12	0	0	0	0	6	36	63	8	0	0
d__Bacteria;p__Firmicutes;c__Clostridia;o__Lachnospirales;f__Lachnospiraceae;g__Lachnospiraceae_UCG-006;s__Clostridium_sp.	7	0	0	0	0	0	0	0	0	0	0	0	0	0
d__Bacteria;p__Bacteroidota;c__Bacteroidia;o__Bacteroidales;f__Prevotellaceae;g__Prevotellaceae_UCG-001;s__uncultured_Bacteroidales	0	0	0	0	0	0	0	19	0	0	0	0	0	7
d__Bacteria;p__Firmicutes;c__Clostridia;o__Oscillospirales;f__Ruminococcaceae;g__Incertae_Sedis;s__uncultured_Clostridiales	0	0	0	4	0	0	0	0	12	0	0	0	0	0
d__Bacteria;p__Bacteroidota;c__Bacteroidia;o__Bacteroidales;f__Prevotellaceae;g__Prevotella;__	36	83	12	31	4	13	5	37	151	30	55	73	31	14
d__Bacteria;p__Firmicutes;c__Clostridia;o__Oscillospirales;f__Ruminococcaceae;g__Incertae_Sedis;s__uncultured_bacterium	0	0	0	9	0	0	0	0	0	7	0	0	0	0
d__Bacteria;p__Firmicutes;c__Clostridia;o__Clostridia_UCG-014;f__Clostridia_UCG-014;g__Clostridia_UCG-014;s__unidentified	0	0	0	0	0	6	3	30	9	0	0	4	0	17
d__Bacteria;p__Firmicutes;c__Bacilli;o__RF39;f__RF39;g__RF39;s__uncultured_Lachnospiraceae	0	9	0	0	0	868	64	4	14	18	3	12	0	9
d__Bacteria;p__Firmicutes;c__Clostridia;o__Christensenellales;f__Christensenellaceae;g__Christensenellaceae_R-7_group;s__unidentified	0	0	0	3	0	0	0	7	0	0	0	0	0	0
d__Bacteria;p__Bacteroidota;c__Bacteroidia;o__Bacteroidales;f__Muribaculaceae;g__Muribaculaceae;s__uncultured_Bacteroidales	0	0	0	0	0	0	198	105	0	0	737	0	1025	76
d__Bacteria;p__Firmicutes;c__Clostridia;o__Oscillospirales;f__Oscillospiraceae;g__UCG-003;__	0	0	0	0	0	0	0	0	0	0	3	0	0	0
d__Bacteria;p__Firmicutes;c__Bacilli;o__Erysipelotrichales;f__Erysipelatoclostridiaceae;g__Erysipelatoclostridiaceae;s__uncultured_bacterium	19	6	11	0	5	0	14	0	0	4	4	12	5	0
d__Bacteria;p__Firmicutes;c__Clostridia;o__Lachnospirales;f__Lachnospiraceae;g__Lachnospiraceae_NK4A136_group;s__Lachnospiraceae	0	0	20	47	0	0	0	0	0	0	0	0	0	0
d__Bacteria;p__Firmicutes;c__Clostridia;o__Oscillospirales;f__Ruminococcaceae;g__Faecalibacterium;__	3	0	0	0	0	0	4	8	88	24	25	19	0	0
d__Bacteria;p__Firmicutes;c__Clostridia;o__Clostridiales;f__Clostridiaceae;__;__	0	0	0	0	0	9	0	0	0	0	0	0	0	0
d__Bacteria;p__Proteobacteria;c__Gammaproteobacteria;o__Burkholderiales;f__Sutterellaceae;g__Parasutterella;s__uncultured_organism	116	58	163	244	374	385	307	109	108	228	555	466	768	170
d__Bacteria;p__Firmicutes;c__Clostridia;o__Lachnospirales;f__Lachnospiraceae;g__Lachnoclostridium;s__uncultured_organism	46	19	40	248	26	0	16	0	12	13	29	53	33	11
d__Bacteria;p__Firmicutes;c__Clostridia;o__Lachnospirales;f__Lachnospiraceae;g__uncultured;s__Clostridium_sp.	0	0	0	0	0	0	0	19	18	11	0	8	0	0
d__Bacteria;p__Firmicutes;c__Clostridia;o__Peptostreptococcales-Tissierellales;f__Anaerovoracaceae;g__Family_XIII_UCG-001;s__uncultured_bacterium	0	0	4	0	0	0	0	0	0	0	0	7	0	3
d__Bacteria;p__Firmicutes;c__Clostridia;o__Lachnospirales;f__Lachnospiraceae;g__ASF356;s__uncultured_bacterium	0	0	0	0	0	0	21	0	32	70	110	27	34	11
d__Bacteria;p__Firmicutes;c__Clostridia;o__Oscillospirales;f__Oscillospiraceae;g__UCG-005;__	0	0	0	0	0	0	0	0	0	0	5	0	0	0
d__Bacteria;p__Firmicutes;c__Bacilli;o__Acholeplasmatales;f__Acholeplasmataceae;g__Anaeroplasma;s__uncultured_bacterium	0	0	0	159	0	17	0	9	3	0	50	0	0	26
d__Bacteria;p__Bacteroidota;c__Bacteroidia;o__Bacteroidales;f__Marinifilaceae;g__Butyricimonas;__	0	0	0	0	0	0	0	0	3	0	0	0	0	0
d__Bacteria;p__Firmicutes;c__Clostridia;o__Oscillospirales;f__Oscillospiraceae;g__uncultured;s__unidentified	0	0	0	69	0	0	0	0	23	0	0	46	0	0
d__Bacteria;p__Firmicutes;c__Bacilli;o__Lactobacillales;f__Streptococcaceae;g__Lactococcus;s__Lactococcus_lactis	425	162	587	196	73	657	286	307	157	332	226	363	153	80
d__Bacteria;p__Firmicutes;c__Clostridia;o__Clostridiales;f__Clostridiaceae;g__Clostridium_sensu_stricto_1;__	0	0	0	56	2	571	914	512	21	49	56	16	38	5
d__Bacteria;p__Firmicutes;c__Clostridia;o__Lachnospirales;f__Lachnospiraceae;g__Tuzzerella;__	974	433	6	197	28	28	139	16	268	263	268	231	339	16
d__Bacteria;p__Firmicutes;c__Clostridia;o__Oscillospirales;f__Butyricicoccaceae;g__UCG-009;s__uncultured_bacterium	9	0	0	0	0	0	10	0	34	40	120	7	0	0
d__Bacteria;p__Firmicutes;c__Clostridia;o__Lachnospirales;f__Lachnospiraceae;g__Lachnoclostridium;s__uncultured_bacterium	63	6	14	0	0	0	28	0	27	40	52	89	14	0
d__Bacteria;p__Firmicutes;c__Clostridia;o__Monoglobales;f__Monoglobaceae;g__Monoglobus;s__unidentified	0	0	0	8	0	0	0	0	20	0	0	0	0	0
d__Bacteria;p__Firmicutes;c__Clostridia;o__Lachnospirales;f__Lachnospiraceae;g__A2;s__uncultured_bacterium	0	0	0	9	0	35	0	32	13	0	0	149	0	0
d__Bacteria;p__Firmicutes;c__Clostridia;o__Oscillospirales;f__Oscillospiraceae;g__Colidextribacter;s__uncultured_bacterium	0	0	0	7	0	0	0	0	0	0	0	0	0	0
d__Bacteria;p__Firmicutes;c__Clostridia;o__Oscillospirales;f__Oscillospiraceae;g__UCG-005;s__uncultured_Clostridiales	0	0	0	0	0	3	0	0	0	0	0	0	0	0
d__Bacteria;p__Firmicutes;c__Clostridia;o__Lachnospirales;f__Lachnospiraceae;g__Lachnospiraceae_UCG-006;s__uncultured_bacterium	162	148	0	0	0	4	0	0	80	123	142	218	62	0
d__Bacteria;p__Firmicutes;c__Clostridia;o__Clostridia_vadinBB60_group;f__Clostridia_vadinBB60_group;g__Clostridia_vadinBB60_group;s__unidentified	0	12	6	0	0	0	0	0	0	0	0	0	0	0
d__Bacteria;p__Firmicutes;c__Clostridia;o__Oscillospirales;f__Ruminococcaceae;__;__	183	136	19	57	13	22	49	10	37	176	222	211	192	7
d__Bacteria;p__Actinobacteriota;c__Coriobacteriia;o__Coriobacteriales;f__Eggerthellaceae;g__Enterorhabdus;s__uncultured_bacterium	7	0	4	8	0	2	0	0	0	0	0	0	0	0
d__Bacteria;p__Firmicutes;c__Clostridia;o__Lachnospirales;f__Lachnospiraceae;g__Lachnospiraceae_FCS020_group;s__mouse_gut	0	0	14	19	0	0	0	0	0	0	0	0	0	0
d__Bacteria;p__Actinobacteriota;c__Coriobacteriia;o__Coriobacteriales;f__Eggerthellaceae;g__Adlercreutzia;__	0	0	0	0	0	0	0	0	4	0	0	0	0	0
d__Bacteria;p__Firmicutes;c__Clostridia;o__Christensenellales;f__Christensenellaceae;g__uncultured;s__uncultured_bacterium	0	0	0	3	0	0	0	0	6	0	0	0	0	0
d__Bacteria;p__Bacteroidota;c__Bacteroidia;o__Bacteroidales;f__Rikenellaceae;g__Rikenellaceae_RC9_gut_group;s__uncultured_bacterium	0	2	0	0	0	0	0	0	3	0	0	0	0	0
d__Bacteria;p__Firmicutes;c__Clostridia;o__Oscillospirales;f__Ruminococcaceae;g__Faecalibacterium;s__metagenome	0	31	0	0	0	0	0	0	0	0	0	0	0	0
d__Bacteria;p__Firmicutes;c__Clostridia;o__Lachnospirales;f__Lachnospiraceae;g__Lachnoclostridium;s__Dorea_sp.	0	0	0	107	0	0	34	32	31	0	10	0	0	38
d__Bacteria;p__Firmicutes;c__Clostridia;o__Oscillospirales;f__Oscillospiraceae;g__Colidextribacter;__	750	1137	31	445	74	80	162	240	1125	1775	1050	1135	873	51
d__Bacteria;p__Firmicutes;c__Clostridia;o__Monoglobales;f__Monoglobaceae;g__Monoglobus;s__uncultured_rumen	3	3	0	0	0	0	0	20	6	0	4	10	0	0
d__Bacteria;p__Firmicutes;c__Bacilli;o__Erysipelotrichales;f__Erysipelotrichaceae;g__Erysipelothrix;s__uncultured_prokaryote	0	0	0	0	0	26	0	0	0	0	0	0	0	0
d__Bacteria;p__Firmicutes;c__Clostridia;o__Lachnospirales;f__Lachnospiraceae;g__Lachnospira;__	0	0	0	0	0	0	0	0	0	0	0	8	0	0
d__Bacteria;p__Bacteroidota;c__Bacteroidia;o__Bacteroidales;f__Muribaculaceae;g__Muribaculaceae;s__uncultured_organism	0	3	0	0	0	0	0	0	0	0	0	0	0	0
d__Bacteria;p__Bacteroidota;c__Bacteroidia;o__Bacteroidales;f__Bacteroidaceae;g__Bacteroides;s__Bacteroides_stercoris	0	0	0	0	0	0	0	0	17	0	0	0	0	0
d__Bacteria;p__Firmicutes;c__Clostridia;o__Lachnospirales;f__Lachnospiraceae;g__Marvinbryantia;s__uncultured_bacterium	0	0	0	0	0	0	0	15	0	0	0	0	0	0
d__Bacteria;p__Firmicutes;c__Clostridia;o__Oscillospirales;f__Butyricicoccaceae;g__Butyricicoccus;s__uncultured_bacterium	26	26	0	0	0	0	0	0	0	5	15	5	7	0
d__Bacteria;p__Firmicutes;c__Clostridia;o__Lachnospirales;f__Defluviitaleaceae;g__Defluviitaleaceae_UCG-011;s__uncultured_organism	38	10	2	0	5	0	0	29	4	0	0	25	0	0
d__Bacteria;p__Firmicutes;c__Clostridia;o__Lachnospirales;f__Lachnospiraceae;g__Lachnospiraceae_NK4A136_group;s__uncultured_Clostridiales	0	0	0	11	0	0	0	0	0	0	0	0	20	0
d__Bacteria;p__Firmicutes;c__Bacilli;o__Lactobacillales;f__Streptococcaceae;g__Streptococcus;__	0	0	0	0	0	0	0	0	7	0	0	0	0	0
d__Bacteria;p__Firmicutes;c__Clostridia;o__Lachnospirales;f__Lachnospiraceae;g__[Eubacterium]_oxidoreducens_group;__	0	0	0	14	0	0	0	0	0	0	0	0	0	0
d__Bacteria;p__Firmicutes;c__Clostridia;o__Clostridia_UCG-014;f__Clostridia_UCG-014;g__Clostridia_UCG-014;s__uncultured_organism	0	0	0	32	0	0	0	0	0	0	0	0	0	0
d__Bacteria;p__Actinobacteriota;c__Actinobacteria;o__Bifidobacteriales;f__Bifidobacteriaceae;__;__	0	0	0	22	0	0	0	0	0	0	0	0	0	0
d__Bacteria;p__Firmicutes;c__Clostridia;o__Oscillospirales;f__Oscillospiraceae;g__uncultured;s__Clostridium_sp.	256	320	12	182	22	0	0	53	175	293	0	305	0	23
d__Bacteria;p__Verrucomicrobiota;c__Verrucomicrobiae;o__Verrucomicrobiales;f__Akkermansiaceae;g__Akkermansia;s__uncultured_bacterium	0	0	0	24	0	0	0	0	0	0	0	0	0	0
d__Bacteria;p__Firmicutes;c__Bacilli;o__Erysipelotrichales;f__Erysipelatoclostridiaceae;g__Erysipelotrichaceae_UCG-003;__	0	0	0	0	0	0	0	0	0	0	0	0	4	0
d__Bacteria;p__Firmicutes;c__Clostridia;o__Lachnospirales;f__Lachnospiraceae;g__Blautia;s__unidentified	76	366	0	0	0	3	191	0	34	120	290	125	34	0
d__Bacteria;p__Firmicutes;c__Bacilli;__;__;__;__	0	0	0	0	0	2	0	0	0	0	0	0	0	0
d__Bacteria;p__Firmicutes;c__Clostridia;o__Peptostreptococcales-Tissierellales;f__Anaerovoracaceae;g__[Eubacterium]_nodatum_group;s__uncultured_organism	179	134	12	23	28	70	83	15	86	104	195	186	132	11
d__Bacteria;p__Firmicutes;c__Clostridia;o__Clostridia;f__Hungateiclostridiaceae;g__Ruminiclostridium;s__uncultured_bacterium	0	0	0	0	0	0	0	0	21	0	35	0	0	0
d__Bacteria;p__Bacteroidota;c__Bacteroidia;o__Bacteroidales;f__Prevotellaceae;g__Alloprevotella;s__uncultured_Bacteroidales	0	2	0	0	0	0	0	0	0	0	0	0	0	0
d__Bacteria;p__Firmicutes;c__Clostridia;o__Lachnospirales;f__Lachnospiraceae;g__Coprococcus;__	0	3	0	0	0	0	0	0	0	0	0	0	0	0
d__Bacteria;p__Proteobacteria;c__Alphaproteobacteria;o__Rhodospirillales;f__uncultured;g__uncultured;s__Azospirillum_sp.	0	0	0	0	0	0	0	2	0	0	0	0	0	0
d__Bacteria;p__Firmicutes;c__Clostridia;o__Clostridiales;f__Clostridiaceae;g__Candidatus_Arthromitus;__	79	9	0	0	0	0	0	0	0	11	0	0	0	0
d__Bacteria;p__Firmicutes;c__Clostridia;o__Oscillospirales;f__Ruminococcaceae;g__CAG-352;s__uncultured_bacterium	0	0	0	0	0	0	0	0	7	0	0	0	0	0
d__Bacteria;p__Firmicutes;c__Clostridia;o__Oscillospirales;f__Ruminococcaceae;g__Anaerotruncus;s__uncultured_organism	0	0	0	0	0	0	0	0	0	0	0	15	0	0
d__Bacteria;p__Firmicutes;c__Bacilli;o__RF39;f__RF39;g__RF39;s__uncultured_bacterium	0	5	6	7	0	0	0	67	6	0	0	0	0	0
d__Bacteria;p__Patescibacteria;c__Saccharimonadia;o__Saccharimonadales;f__Saccharimonadaceae;g__TM7a;s__uncultured_bacterium	0	0	0	0	0	0	0	0	0	4	0	0	0	0
d__Bacteria;p__Firmicutes;c__Bacilli;o__Erysipelotrichales;f__Erysipelatoclostridiaceae;g__Erysipelatoclostridium;__	96	0	17	100	0	64	26	51	45	65	0	412	9	6
d__Bacteria;p__Firmicutes;c__Clostridia;o__Peptostreptococcales-Tissierellales;f__Peptostreptococcaceae;__;__	0	0	0	0	0	0	0	0	0	0	0	0	5	0
d__Bacteria;p__Firmicutes;c__Clostridia;o__Lachnospirales;f__Lachnospiraceae;g__Lachnospiraceae_NK4B4_group;s__uncultured_bacterium	0	0	0	43	0	0	0	20	0	0	0	0	0	0
d__Bacteria;p__Patescibacteria;c__Saccharimonadia;o__Saccharimonadales;f__Saccharimonadaceae;g__Candidatus_Saccharimonas;s__uncultured_bacterium	0	17	0	0	0	0	0	0	0	0	0	0	0	0
d__Bacteria;p__Desulfobacterota;c__Desulfovibrionia;o__Desulfovibrionales;f__Desulfovibrionaceae;g__Bilophila;s__uncultured_bacterium	0	0	0	0	0	0	0	0	421	0	0	0	0	0
d__Bacteria;p__Firmicutes;c__Clostridia;o__Lachnospirales;f__Lachnospiraceae;g__Tyzzerella;s__Anaerotignum_lactatifermentans	0	0	0	0	0	0	0	0	3	0	0	0	0	0
d__Bacteria;p__Dependentiae;c__Babeliae;o__Babeliales;f__Vermiphilaceae;g__Vermiphilaceae;s__uncultured_bacterium	2	0	0	0	0	0	0	0	0	0	0	0	0	0
d__Bacteria;p__Firmicutes;c__Clostridia;o__Lachnospirales;f__Lachnospiraceae;g__Lachnospiraceae_FCS020_group;__	6	0	0	0	0	0	8	0	10	5	0	0	5	0
d__Bacteria;p__Firmicutes;c__Clostridia;o__Clostridia_vadinBB60_group;f__Clostridia_vadinBB60_group;g__Clostridia_vadinBB60_group;s__uncultured_Clostridia	0	0	0	0	0	0	0	0	0	0	0	0	0	3
d__Bacteria;p__Bacteroidota;c__Bacteroidia;o__Bacteroidales;f__Bacteroidaceae;g__Bacteroides;s__uncultured_bacterium	0	0	0	0	0	0	0	0	0	0	0	2	0	0
d__Bacteria;p__Firmicutes;c__Clostridia;o__Oscillospirales;f__Ruminococcaceae;g__Incertae_Sedis;s__Clostridium_sp.	0	0	0	0	0	0	0	0	0	8	11	0	0	0
d__Bacteria;p__Firmicutes;c__Clostridia;o__Lachnospirales;f__Lachnospiraceae;g__Lachnospiraceae_NK4A136_group;s__Clostridiales_bacterium	0	11	0	0	0	0	0	7	0	0	9	0	0	0
d__Bacteria;p__Bacteroidota;c__Bacteroidia;o__Bacteroidales;f__Bacteroidaceae;g__Bacteroides;s__Bacteroides_coprocola	0	0	0	0	0	0	0	0	23	0	0	0	0	0
d__Bacteria;p__Actinobacteriota;c__Coriobacteriia;o__Coriobacteriales;f__Eggerthellaceae;g__Parvibacter;s__uncultured_bacterium	0	0	0	0	0	0	10	0	0	31	8	13	13	8
d__Bacteria;p__Firmicutes;c__Clostridia;o__Oscillospirales;f__Ruminococcaceae;g__Ruminococcus;s__metagenome	0	0	0	0	0	0	0	0	3	0	0	0	0	0
d__Bacteria;p__Bacteroidota;c__Bacteroidia;o__Bacteroidales;f__Bacteroidaceae;g__Bacteroides;s__Bacteroides_vulgatus	0	7	0	0	0	0	0	0	60	0	19	0	0	0
d__Bacteria;p__Firmicutes;c__Clostridia;o__Lachnospirales;f__Lachnospiraceae;g__Roseburia;s__mouse_gut	28	0	0	0	0	19	0	0	41	0	0	0	0	0
d__Bacteria;p__Firmicutes;c__Negativicutes;o__Veillonellales-Selenomonadales;f__Selenomonadaceae;g__Megamonas;s__uncultured_organism	0	0	0	0	0	0	0	0	5	0	0	0	0	0
d__Bacteria;p__Firmicutes;c__Clostridia;o__Clostridia_UCG-014;f__Clostridia_UCG-014;g__Clostridia_UCG-014;s__uncultured_bacterium	0	0	3	0	0	0	0	0	0	0	0	0	0	0
d__Bacteria;p__Firmicutes;c__Bacilli;o__Staphylococcales;f__Staphylococcaceae;g__Staphylococcus;__	3	0	0	0	0	0	0	0	0	0	0	0	0	0
d__Bacteria;p__Firmicutes;c__Clostridia;o__Peptococcales;f__Peptococcaceae;g__uncultured;s__unidentified	1631	0	0	0	0	5	0	0	0	0	0	0	0	0
d__Bacteria;p__Proteobacteria;c__Gammaproteobacteria;o__Burkholderiales;f__Sutterellaceae;g__Parasutterella;s__Parasutterella_excrementihominis	0	0	11	0	0	0	0	0	0	0	0	0	0	0
d__Bacteria;p__Firmicutes;c__Clostridia;o__Lachnospirales;f__Lachnospiraceae;g__Lachnospiraceae_FCS020_group;s__uncultured_bacterium	26	25	0	0	0	0	0	0	0	28	29	0	24	0
d__Bacteria;p__Firmicutes;c__Clostridia;o__Lachnospirales;f__Lachnospiraceae;g__Acetitomaculum;s__uncultured_bacterium	0	159	0	0	0	0	0	0	0	0	0	0	0	0
sum	27539	28519	30718	36353	26480	38363	28806	35321	34018	31293	31485	30013	26222	34512

## Sheet: LEfSe
Taxonomy	pre-correction LDA	Discriminate Group	LDA	p-value
d__Bacteria_p__Firmicutes_c__Bacilli_o__RF39_f__RF39_g__RF39_s__unidentified	2.69265	Lean	2.89721	0.0043659
d__Bacteria_p__Firmicutes_c__Clostridia_o__Clostridia_vadinBB60_group_f__Clostridia_vadinBB60_group_g__Clostridia_vadinBB60_group___	3.45754	Lean	3.14658	0.00828729
d__Bacteria_p__Firmicutes_c__Bacilli_o__Erysipelotrichales_f__Erysipelotrichaceae_g__Turicibacter___	4.30478	Lean	4.03382	0.00523713
d__Bacteria_p__Firmicutes_c__Bacilli_o__Erysipelotrichales_f__Erysipelotrichaceae_g__Dubosiella_s__Dubosiella_newyorkensis	4.87284	Lean	4.50347	0.00265338
d__Bacteria_p__Verrucomicrobiota_c__Verrucomicrobiae_o__Verrucomicrobiales_f__Akkermansiaceae_g__Akkermansia_s__Akkermansia_muciniphila	5.43775	Lean	4.97368	0.0455003
d__Bacteria_p__Actinobacteriota_c__Actinobacteria_o__Bifidobacteriales_f__Bifidobacteriaceae_g__Bifidobacterium___	5.31722	Lean	5.02998	0.0026998
d__Bacteria_p__Firmicutes_c__Clostridia_o__Lachnospirales_f__Lachnospiraceae_g__Acetatifactor_s__Acetatifactor_muris	2.53176	Obese	2.50431	0.0362762
d__Bacteria_p__Firmicutes_c__Clostridia_o__Oscillospirales_f__Butyricicoccaceae_g__Butyricicoccus_s__uncultured_bacterium	2.62111	Obese	2.54604	0.00518295
d__Bacteria_p__Firmicutes_c__Clostridia_o__Lachnospirales_f__Lachnospiraceae_g__Acetatifactor___	2.65923	Obese	2.5628	0.0362762
d__Bacteria_p__Firmicutes_c__Clostridia_o__Oscillospirales_f__Ruminococcaceae_g__Harryflintia_s__uncultured_bacterium	2.92422	Obese	2.68175	0.0145563
d__Bacteria_p__Firmicutes_c__Clostridia_o__Lachnospirales_f__Lachnospiraceae_g__Lachnospiraceae_FCS020_group_s__uncultured_bacterium	2.81309	Obese	2.71942	0.0145563
d__Bacteria_p__Firmicutes_c__Clostridia_o__Lachnospirales_f__Lachnospiraceae_g__Lachnospiraceae_UCG_004___	3.17441	Obese	2.77347	0.0455003
d__Bacteria_p__Firmicutes_c__Clostridia_o__Oscillospirales_f__Ruminococcaceae_g__uncultured_s__uncultured_Clostridium	2.93512	Obese	2.80817	0.00234951
d__Bacteria_p__Firmicutes_c__Clostridia_o__Lachnospirales_f__Lachnospiraceae_g__ASF356_s__uncultured_bacterium	3.10271	Obese	2.85383	0.0296879
d__Bacteria_p__Firmicutes_c__Clostridia_o__Lachnospirales_f__Lachnospiraceae_g__Lachnoclostridium_s__uncultured_bacterium	3.14261	Obese	2.90308	0.013792
d__Bacteria_p__Firmicutes_c__Negativicutes_o__Acidaminococcales_f__Acidaminococcaceae_g__Phascolarctobacterium___	1.9748	Obese	2.91194	0.00518295
d__Bacteria_p__Bacteroidota_c__Bacteroidia_o__Bacteroidales_f__Prevotellaceae_g__Prevotella___	3.33031	Obese	2.98296	0.00427473
d__Bacteria_p__Firmicutes_c__Clostridia_o__Christensenellales_f__Christensenellaceae_g__Christensenellaceae_R_7_group_s__Blattella_germanica	3.47306	Obese	3.17287	0.0026998
d__Bacteria_p__Firmicutes_c__Clostridia_o__Oscillospirales_f__Ruminococcaceae_g__Incertae_Sedis___	3.60024	Obese	3.21847	0.00427473
d__Bacteria_p__Firmicutes_c__Clostridia_o__Oscillospirales_f__Oscillospiraceae_g__Oscillibacter_s__uncultured_bacterium	3.52031	Obese	3.21911	0.00234951
d__Bacteria_p__Firmicutes_c__Clostridia_o__Oscillospirales_f__Oscillospiraceae_g__Intestinimonas___	3.72202	Obese	3.2357	0.0321246
d__Bacteria_p__Firmicutes_c__Clostridia_o__Oscillospirales_f__Ruminococcaceae_g__Anaerotruncus_s__uncultured_bacterium	3.58119	Obese	3.2424	0.00266342
d__Bacteria_p__Firmicutes_c__Clostridia_o__Peptostreptococcales_Tissierellales_f__Anaerovoracaceae_g___Eubacterium__nodatum_group_s__uncultured_organism	3.6924	Obese	3.26638	0.00427473
d__Bacteria_p__Firmicutes_c__Clostridia_o__Lachnospirales_f__Lachnospiraceae_g__uncultured___	3.72534	Obese	3.28162	0.0321246
d__Bacteria_p__Firmicutes_c__Clostridia_o__Lachnospirales_f__Lachnospiraceae_g__Blautia_s__unidentified	3.70021	Obese	3.28634	0.0204616
d__Bacteria_p__Firmicutes_c__Clostridia_o__Lachnospirales_f__Lachnospiraceae_g__Lachnospiraceae_UCG_006_s__uncultured_bacterium	3.65311	Obese	3.35718	0.00202884
d__Bacteria_p__Firmicutes_c__Clostridia_o__Oscillospirales_f__Ruminococcaceae______	3.75182	Obese	3.40534	0.00664189
d__Bacteria_p__Firmicutes_c__Clostridia_o__Oscillospirales_f__Oscillospiraceae______	3.95062	Obese	3.55616	0.010128
d__Bacteria_p__Firmicutes_c__Clostridia_o__Lachnospirales_f__Lachnospiraceae_g__Acetatifactor_s__uncultured_bacterium	3.93374	Obese	3.58481	0.031183
d__Bacteria_p__Firmicutes_c__Clostridia_o__Oscillospirales_f___Eubacterium__coprostanoligenes_group_g___Eubacterium__coprostanoligenes_group___	4.02567	Obese	3.68002	0.0026998
d__Bacteria_p__Firmicutes_c__Clostridia_o__Lachnospirales_f__Lachnospiraceae_g__Tuzzerella___	4.13704	Obese	3.76574	0.0026998
d__Bacteria_p__Firmicutes_c__Clostridia_o__Lachnospirales_f__Lachnospiraceae_g__uncultured_s__uncultured_bacterium	4.202	Obese	3.80643	0.0151584
d__Bacteria_p__Firmicutes_c__Clostridia_o__Oscillospirales_f__Oscillospiraceae_g__uncultured___	4.19378	Obese	3.83926	0.00422206
d__Bacteria_p__Firmicutes_c__Clostridia_o__Lachnospirales_f__Lachnospiraceae_g__Lachnospiraceae_NK4A136_group___	4.34822	Obese	3.95147	0.0151584
d__Bacteria_p__Firmicutes_c__Clostridia_o__Oscillospirales_f__Ruminococcaceae_g__uncultured_s__uncultured_bacterium	4.30421	Obese	3.97156	0.0026998
d__Bacteria_p__Firmicutes_c__Clostridia_o__Oscillospirales_f__Oscillospiraceae_g__Oscillibacter___	4.4748	Obese	4.13139	0.0026998
d__Bacteria_p__Firmicutes_c__Clostridia_o__Oscillospirales_f__Oscillospiraceae_g__Colidextribacter___	4.57213	Obese	4.22515	0.0026998
d__Bacteria_p__Firmicutes_c__Clostridia_o__Oscillospirales_f__Oscillospiraceae_g__uncultured_s__uncultured_bacterium	4.55562	Obese	4.2276	0.0026998
d__Bacteria_p__Firmicutes_c__Clostridia_o__Lachnospirales_f__Lachnospiraceae_g__Blautia_s__Lachnospiraceae_bacterium	4.8957	Obese	4.49467	0.0026998
d__Bacteria_p__Firmicutes_c__Bacilli_o__Lactobacillales_f__Lactobacillaceae_g__Lactobacillus___	4.89563	Obese	4.54143	0.010128
d__Bacteria_p__Firmicutes_c__Clostridia_o__Lachnospirales_f__Lachnospiraceae______	5.07818	Obese	4.67597	0.00427473
